# Supplementary material for: Perioperative Care of Children with Severe Neurological Impairment and Neuromuscular Scoliosis—A Practical Pathway to Optimize Peri-Operative Health and Guide Decision Making
Source: J Clin Med. 2022 Nov 16;11(22):6769. doi: 10.3390/jcm11226769 (PMC9696380; doi:10.3390/jcm11226769)
Supplement: Supplementary file 1 [file jcm-11-06769-s001.zip]

Archive with 3 entries (3 files):
- File S1 Letter to parents Submission.pdf
- File S2 Vignette.pdf
- Table S1 - Meeting proforma Submission.pdf
